# Supplementary material for: Cytokine and Metabolomic Signatures of Mepolizumab Response Across Upper and Lower Airway Compartments in Severe Eosinophilic Asthma: An Exploratory Analysis
Source: Pharmaceuticals (Basel). 2025 Nov 10;18(11):1704. doi: 10.3390/ph18111704 (PMC12655059; doi:10.3390/ph18111704)
Supplement: Supplementary file 1 [file pharmaceuticals-18-01704-s001.zip]

Archive with 1 entries (1 files):
- pharmaceuticals-3903679-SI.pdf
